# Supplementary material for: The CfSnt2-Dependent Deacetylation of Histone H3 Mediates Autophagy and Pathogenicity of Colletotrichum fructicola
Source: J Fungi (Basel). 2022 Sep 18;8(9):974. doi: 10.3390/jof8090974 (PMC9506038; doi:10.3390/jof8090974)
Supplement: Supplementary file 1 [file jof-08-00974-s001.zip]

Archive with 1 entries (1 files):
- jof-1846455-supplementary.pdf
